# Supplementary material for: Familial Dilated Cardiomyopathy: A Novel MED9 Short Isoform Identification
Source: Int J Mol Sci. 2024 Mar 6;25(5):3057. doi: 10.3390/ijms25053057 (PMC10931922; doi:10.3390/ijms25053057)
Supplement: Supplementary file 1 [file ijms-25-03057-s001.zip]

Archive with 1 entries (1 files):
- ijms-2865981-supplementary.pdf
